# Supplementary material for: RPA-CRISPR/Cas12a mediated isothermal amplification for visual detection of Phytophthora sojae
Source: Front Cell Infect Microbiol. 2023 May 26;13:1208837. doi: 10.3389/fcimb.2023.1208837 (PMC10250720; doi:10.3389/fcimb.2023.1208837)
Supplement: Supplementary file 2 [file Table_1.xlsx]

## Sheet: Sheet1
Table S1 CrRNA and ssDNA rpoter concentration screening for the RPA-CRISPR/Cas12a assay system for Phytophthora sojae
Number	Concentration of CrRNA	Concentration of ssDNA repoter
1	40 nM	40 nM
2	300 nM	40 nM
3	500 nM	300 nM
4	1 µM	1 µM
5	1 µM	2 µM
6	2 µM	1 µM
7	5 µM	1 µM
8	1 µM	5 µM
9	10 µM	5 µM
10	10 µM	10 µM
